# Supplementary material for: A Simple Cell-Based Assay Reveals That Diverse Neuropsychiatric Risk Genes Converge on Primary Cilia
Source: PLoS One. 2012 Oct 3;7(10):e46647. doi: 10.1371/journal.pone.0046647 (PMC3463515; doi:10.1371/journal.pone.0046647)
Supplement: Table S1 — Compiled siRNA target sequences. (XLS) [file pone.0046647.s001.xls]

## Sheet: Sheet1
siRNA Name	Qiagen siRNA Name	siRNA target sequence
control	siCON	AATTCTCCGAACGtGTCACG
siCEP170#1	siCEP170_4	CAGAATATTGTTTAAAGACAA
siCEP170#2	siCEP170_3	CAGCATAATGTTGACATACAA
siCEP170#3	siCEP170_2	CACTTTGAAGCTTGAAGATAA
siCEP170#4	siCEP170_1	AAGGATAATGATGATGACCAA
siCEP63#1	siCEP63_1	CAGCTGGAATCTCTCAAATTA
siCEP63#2	siCEP63_3	AAGGCAAGTCTTCAATCTCAA
siFEZ1#1	siFEZ1_5	CAGGCAGATTCAGTCCTGCTA
siFEZ1#2	siFEZ1_6	CACGGTGCTCATTGAGGTTCA
siIFT88 #1	siIFT88-4	TTGGAGCTTATTACATTGATA
siPCM1#1	siPCM1-2	AAGTAATAGTGTGAAGGACTA
siPDE4B#1	siPDE4b_2	CTCCCTCTGTGTGGAGATGAA
siPDE4B#2	siPDE4b-1	CTGGTTCAACCGGATGCTCAA
siSYNE1#1	siSYNE1_6	CACCGGGTGAAGCGTATTCAT
siSYNE1#2	siSYNE1_8	CAGGAGGCTGTTCGAAAGCTA
siSYNE1#3	siSYNE1_2new	CACCATCGAGTCTCACATCAA
siSYNE1#4	siSYNE1_3new	CACGATTACGACCTCAGTCGA
Rare Variants
siRNA Name	Qiagen siRNA Name	siRNA target sequence
control	sicon	AATTCTCCGAACGtGTCACG
siABCA13#1	siABCA13_4?	TACCAGGAGATTGGAAAGATA
siABCA13#2	siABCA13_1	CAGGACATACTGGCTAATTAA
siASPM#1	siASPM_3	CAGGAGGGTTCTAGCATCTTA
siASPM#2	siASPM_4	CACAAGAAATATCTAACTTTA
siASPM#3	siASPM_1	AAGGTTGAAATCGAAATTGAA
siASPM#4	siASPM_2	TTGGAATTTCTTATTAGTAAA
siCCDC18#1	siCCDC18_1	CAGCAGGACATTGATAATTCA
siCCDC18#2	siCCDC18_2	AAGATGGAGATTGAAGACAAA
siCHD1#1	siCHD1_7	AAGGAAATTACATAAATTATA
siCHD1#2	siCHD1_8	AAGGAATATTCCAATCCTGAA
siCHD3#1	siCHD3_3	CTGGGATTCAATACTCGACAA
siCHD3#2	siCHD3_2	CCCGGCCTTTAGGAACTTCTA
siCHD4#1	siCHD4_1	CCCGATCGTGGTGGAAGACAA
siCHD4#2	siCHD4_7	CAAGTCAGAGAAAGAATTTAA
siCHD5#1	siCHD5_4	CACCGTGATGTATCGCAACTA
siCHD5#2	siCHD5_2	CCGGAGATACCGAACGGTGAA
siCHD7#1	siCHD7_5	CACTGTCGATATGCCGAGTTA
siCHD7#2	siCHD7_6	CCCGGCTGCGTTACCCTCCAA
siCHD7#3	siCHD7_2	CAGGGATTAGTTAACAGTACA
siCHD7#4	siCHD7_7	CTGGACCGATATAGTCAAGCA
siCNTN4#1	siCNTN4_3	AGCGCTGAGCTTAGTGTAATA
siCNTN4#2	siCNTN4_5?	AACCGCCGCTTCGTTTCTCAA
siCNTNAP2#1	siCNTNAP2_2	CACGTGGATACAAGCACCCAA
siCNTNAP2#2	siCNTNAP2_1	CCCAAGAATCCAGCTAATAAA
siFOXP1#1	siFOXP1_4	AACACTAAACGAAATCTATAA
siFOXP1#2	siFOXP1_2	CAGGCGGTACTCAGACAAATA
siGNB1L1#1	siGNB1L1_2	CTGGCTGAAGACACTGCCACA
siGNB1L1#2	siGNB1L1_1	AAGAATAGTTACCACTCTAAA
siHIRA#1	siHIRA_4	AAAGCTGTGACTGTTGTGAAA
siHIRA#2	siHIRA_2	CAAACTGATTATGGTGTGGAA
siIFT88#1	siIFT88-4 (10)	TTGGAGCTTATTACATTGATA
siKATNAL2 #1	siKATNAL2_1	CACAAGTGAATTTGCATTGAA
siKATNAL2#2	siKATNAL2_2	ACGGTTAGAGACAGACAGAAA
siKIF17#1	siKIF17_3	CAGGAAGAGATCAAGAGGCTA
siKIF17#2	siKIF17_2	TCCGCAGAGACTGTAACTATA
siNRXN1#1	siNRXN1_3	CTCAAAGAGGTTGTATATAAA
siNRXN1#2	siNRXN1_2	CACAGTAAAGATCGACACAAA
siPCM1#1	siPCM1-2	AAGTAATAGTGTGAAGGACTA
siPCM1#1	siPCM1-2	AAGTAATAGTGTGAAGGACTA
siTBX1#1	siTBX1_1	TCCGGTGAAGAAGAACCCGAA
siTBX1#2	siTBX1_2	TAGATATGTGTAGATACTGTA
Common Variants
siRNA Name	Qiagen siRNA Name	siRNA target sequence
control	sicon	AATTCTCCGAACGtGTCACG
MIR137-MIMIC	MIR137MIMIC	TTATTGCTTAAGAATACGCGTAG
siANK3#1	siANK3_1	TTCGGTCTTAACGAAGATTAA
siANK3#2	siANK3_2 new	CCGGATTAAGCAGGAAAGCAA
siCACNA1C#1	siCACNA1C_7	CAGGAAATTCAAGAAGCGAAA
siCACNA1C#2	siCACNA1C_5	TACATTAGAAATTATCCTTAA
siCCDC68#1	siCCDC68_4	ACCTAGGACCTTGGTATCTAA
siCCDC68#2	siCCDC68_3	CCAGTATTTATCTAAATGTAA
siCNNM2#1	siCNNM2_1	CTCAATTTGCATGAAATTTAA
siCNNM2#2	siCNNM2_3	TACGACGAGAAGAACAAGAAA
siCSMD1#1	siCSMD1_2	AAGGATTGGAACTGACTTTAA
siCSMD1#2	siCSMD1_4	AAAGGATATTATGAATATTTA
siHISTH2bj#1	siHISTH2bj_1	CCGCCTGGCGCATTACAACAA
siHISTH2bj#1	siHISTH2bj_3?	CACCAAGGCCGTCACCAAGTA
siIFT88#1	siIFT88-4 (10)	TTGGAGCTTATTACATTGATA
siMMP16#1	siMMP16_6	CTGCACATGAGTGGAAATATA
siMMP16#2	siMMP16_5	AAGCTTCCTAATGATGATTTA
siNEK4#1	siNEK4_2	CAGGATCAAGTTACTGGTATT
siNEK4#2	siNEK4_1	CACGTGGATGCCGCTGATGAA
siNOTCH4#1	siNOTCH4-6	CCCATAGAGTATGCACAGCAA
siNOTCH4#2	siNOTCH4-1	CTCGGTTGTAAGAAATCTGAA
siNOTCH4#3	siNOTCH4_3	CACCTGTGAACGCGACATCAA
siNOTCH4#4	siNOTCH4_5_	TAGCTGGCAACTATTTATTAA
siNRGN#1	siNRGN_5	CAAATGGAAAGTGAAGTCCT
siNRGN#2	siNRGN_4	CTGATAATTTCCCTTGCTCAA
siNT5C2#1	siNT5C2_4	CTGCGTCAGGTGGACACTAAA
siNT5C2#2	siNT5C2_6	CCGCACGTCAGTGGATTTCAA
siODZ4#1	siODZ4_4	CCGGCGGGTCTTCAAGGTCAA
siODZ4#1	siODZ4-7	ACGGCTCACACCACTACGGTA
siPCM1#1	siPCM1_2	AAGTAATAGTGTGAAGGACTA
siPCM1#1	siPCM1-2	AAGTAATAGTGTGAAGGACTA
siPGBD1#1	siPGBD1_2	TTGCGTCCTTGCAGTACATTA
siPGBD1#2	siPGBD1_3	TTGGTGTGGTACAACTAACTA
sipRSS16#1	sipRSS16-6	TGCCTGCTTGTTCTCAATTTA
sipRSS16#2	sipRSS16_5	TAGAATCACATGGAAACATAA
siSDCCAG8#1	siSDCCAG8_4	CAGCAAAGCTTTAGCAATGAA
siSDCCAG8#2	siSDCCAG8_2	CAGAGTGAAATAAATGATTTA
siSTT3A#1	siSTT3A_2	CAGCTGTAATGGTGCGTCTAA
siSTT3A#2	siSTT3A_1	TAGTCAGGATATACAAGGTAA
siTCF4#1	siTCF4_7	CCCAGTACTATCAGTATTCAA
siTCF4#2	siTCF4-6	CAGATGGATGTTATAGACCTA
siTCF4#3	siTCF4_9	CTCCGCGGAAATGGTCTAAAT
siTCF4#4	siTCF4_8	CAGGATCGGTTTAAGAGACTT
siTRANK1#1	siTRANK1_3	CTGGGAGTTTCTGTACGGCAA
siTRANK1#2	siTRANK1_5	TACCTTAATCCTAACGTCCAA
siTRIM26#1	siTRIM26_2	CACCAAGGACTTCGCCAACAA
siTRIM26#2	siTRIM26_1	TCCTGTGTCTTTATTACTAAA
