# Supplementary material for: A Simple Cell-Based Assay Reveals That Diverse Neuropsychiatric Risk Genes Converge on Primary Cilia
Source: PLoS One. 2012 Oct 3;7(10):e46647. doi: 10.1371/journal.pone.0046647 (PMC3463515; doi:10.1371/journal.pone.0046647)
Supplement: Table S2 — Compiled qRT-PCR primer sequences. (XLS) [file pone.0046647.s002.xls]

## Sheet: Sheet1
qRTPCR primers	Forward primer	Reverse primer
mouse ANK3	5'-AAGCCAGCGCCCCCGAAAAG	5'-TGTCAGTGTCCCCTGTGATGGCA
mouse ASPM	5'-TGGTGCGATCTGCAGCTAGGGA	5'-ACGGAGATCCAAAAGCCTTGCACA
mouse CCDC18	5'-ACTGGTGGAGGCTCGTCGCC	5'-GCCCCCAGTTCTTCAGCCAAACG
mouse CCDC68	5'-GGCTGTGGCAATGCAAGGCA	5'-ACAGGTGGGGTCTGTGGTGGA
mouse CEP170	5'-TCCTGGTGGGGAGACGCCGA	5'-GCCGCAGACTGTCCCTCCACG
mouse CEP63	5'-GAGCGCCTGGACGCCCACAT	5'-AGTGCCGCCCTTGCGAGCAT
mouse CHD1	5'-AGCTCTCGCCGCCAAGCCAC	5'-AGGGACGTCCTCGCCGCAGA
mouse CHD4	5'-TCGGACCCTCACCAACTACAAGGC	5'-CCCTCCACTTTGCACCCAAGACCA
mouse CHD5	5'-CCCAGGGCCAGAGGCCTACCA	5'-CGCCGGCGGTCAGAGATCCG
mouse CHD7	5'-AGGCGATGCGAAGAGCCCCG	5'-GCCGAACACGTTGGGCAGGC
mouse FEZ1	5'-AGCAGAGGGAGCAGCGGGAACT	5'-GCGGATGCCGCTCTGCAGGAT
mouse FOXP1	5'-CGGTGCGGTCTGGGTTGTGA	5'-GTGTCCACAGACATGGAATGGTGGA
mouse GAPDH	5'-GCAAGAGAGGCCCTATCCCA	5'-CTCCCTAGGCCCCTCCTGTT-3
mouse GNB1L	5'-TCTCAGAGCGGAAGGTGTGC	5'-TCCCAGCAGAGCCAGAGATG
mouse IFT88	5'-AGCAGCTGGCTTTTCCAAGG	5'-TTGGCTTCCAAAGGAGGAGC
mouse KATNAL2	5'-GCGGTGGTGAGCCGGGACAT	5'-GCTGCTTGGCTGCGTCCAGTC
mouse NEK4	5'-GGAGATGCTGCCCTCAGGCCC	5'-CGTTGGGCAGGGATGGGTTGGT
mouse NOTCH4	5'-AGGGAGGCTCTGTGAGGTGG	5'-ATCCAGGAAGGCAGAGGCAC
mouse NRGN	5'-ATGGACTGCTGCACGGAGAG-	5'-ACTCGCCTGGATTTTGGCTG
mouse NRXN1	5'-TGGGATCAGGGGCCTTTGAAGCA	5'-CCAATGCCTGAGTGCTGACGCA
mouse NT5C2	5'-ACCGGCCGTGGCAGTCCTACT	5'-TGCAGGGGGCCCGTGTAGGT
mouse PCM1	5'-TGTGGCGTCDDDTCAAGTGC	5'-GGGTGCTGATTTTGTTGGCGCA
mouse PDE4B	5'-GATACCCCAGAGCCCTTCCC	5'-TCCGGTCCCTCAGAATCCTC
mouse PGBD1	5'-TGCGATTTCGGCACTTCTGT	5'-CTGCTGCCCTGTGTCTCCAC
mouse SDCCAG8	5'-GGGGTGGCCTGGCATGAGCTG	5'-ACGGCCGCGAAGGGGACAAC
mouse SYNE1	5'-CTGCTGCTTATTGGACTCACCT	5'-GAGGAGGACCGTTGGTATATCTG
mouse TBX1 no1	5'-GAGCGCTGCCGCTCGTGAGT	5'-AGCCATTGGGCTGCGTGGGG
mouse TCF4	5'-GGGACCCTCCCACAACGGAGCGA-3'	5'-CGCCATCTTCACGGTGGGCCCC
mouse TRANK1 no2	5'-AGCTCAGGGTGCTCCCCTGGT	5'-GCAGTGCCAGCTCTGCTTGGGT
